# Supplementary material for: Redescription of the poorly known Central Asian Titanoeca lehtineni Fet, 1986 (Araneae, Titanoecidae)
Source: Zookeys. 2011 Nov 3;(144):81–5. doi: 10.3897/zookeys.144.2266 (PMC3233693; doi:10.3897/zookeys.144.2266)
Supplement: XML Treatment for Titanoeca lehtineni [file zookeys.144.2266-treatment1.xml]

<!DOCTYPE tp:taxon-treatment
  PUBLIC "-//TaxonX//DTD Taxonomic Treatment Publishing DTD v0 20100105//EN" "tax-treatment-NSO.dtd">
<tp:taxon-treatment xmlns:tp="http://www.plazi.org/taxpub"><tp:treatment-meta><mixed-citation publication-type="journal"><person-group><name><surname>Omelko</surname><given-names>Mikhail M.</given-names></name></person-group><article-title>Redescription of the poorly known Central Asian 
                    <italic>Titanoeca lehtineni</italic> Fet, 1986 (Araneae, Titanoecidae)
                </article-title><source>Zookeys</source><day>3</day><month>11</month><year>2011</year><volume>2011</volume><issue>144</issue><fpage>81</fpage><lpage>85</lpage><pub-id pub-id-type="doi">10.3897/zookeys.144.2266</pub-id></mixed-citation></tp:treatment-meta><tp:nomenclature><tp:taxon-name>
                        <tp:taxon-name-part taxon-name-part-type="genus">Titanoeca</tp:taxon-name-part>
                        <tp:taxon-name-part taxon-name-part-type="species">lehtineni</tp:taxon-name-part>
                    <object-id xmlns:xlink="http://www.w3.org/1999/xlink" xlink:type="simple">http://species-id.net/wiki/Titanoeca_lehtineni</object-id>
                    </tp:taxon-name><tp:taxon-authority>Fet, 1986</tp:taxon-authority><xref ref-type="fig" rid="F1">Figs 1-</xref><xref ref-type="fig" rid="F2">10</xref><tp:nomenclature-citation-list><tp:nomenclature-citation><tp:taxon-name>Titanoeca lehtineni</tp:taxon-name><comment>Fet, 1986: 65, f. 1–3 (♂♀).</comment></tp:nomenclature-citation></tp:nomenclature-citation-list></tp:nomenclature><tp:treatment-sec sec-type="Material examined"><title>Material examined.</title><p>TURKMENISTAN: 2♂ 16♀ (ZMMU), Mary Area, Kushka (now = Serhetabad) Distr., ca 18 km S of Kyzyldzhar kordon (=field station), ca 1 km ESE of Eroilanduz Salt Lake, 375 m, <named-content xmlns:xlink="http://www.w3.org/1999/xlink" content-type="dwc:verbatimCoordinates" xlink:type="simple">35°39'40"N, 61°50'13"E</named-content>, 7.04.2002 (A.V.Gromov); 1♂ (SZM), Kopetdagh Reserve, Kalinskiy Zakaznik, 18.05.1987 (V.Dubatolov).
                    </p></tp:treatment-sec><tp:treatment-sec sec-type="Note"><title>Note.</title><p>According to the original description the types were deposited in the Zoological Institute in Sankt Petersburg (ZISP) and in the Zoological Museum of the Moscow State University (ZMMU). Paratypes in ZMMU were not found (Mikhailov, personal communication) and were not searched for in ZISP. I am sure about the current identification because the material studied was collected from within the same area that the type series originated.</p></tp:treatment-sec><tp:treatment-sec sec-type="Diagnosis"><title>Diagnosis.</title><p>This species can be easily recognized from all other congeners and even all species of <tp:taxon-name>Titanoecidae</tp:taxon-name> by its very long embolus which forms several coils (<xref ref-type="fig" rid="F1">Figs 2, 5</xref>), and the weakly sclerotized epigyne (<xref ref-type="fig" rid="F2">Fig. 9</xref>) with extremely long insemination ducts (<xref ref-type="fig" rid="F2">Figs 6</xref>–<xref ref-type="fig" rid="F2">8, 10</xref>).
                    </p></tp:treatment-sec><tp:treatment-sec sec-type="Description"><title>Description.</title><p>Total length (♂/♀) 3.25–3.5/3.5–4.6. Carapace: 1.45/1.68 long, 1.13/1.23 wide. Males (<xref ref-type="fig" rid="F1">Fig. 4</xref>) and females uniformly brown, without any pattern. Tibiae and metatarsi in male with ventral spines (<xref ref-type="fig" rid="F1">Fig. 4</xref>).
                    </p><p>Palp as in <xref ref-type="fig" rid="F1">Figs 1–3, 5</xref>. Femur shorter than cymbial length and even shorter than tegulum (<xref ref-type="fig" rid="F1">Fig. 2</xref>). Tibial apophysis large on dorsal and prolateral sides. Tegulum wider than long (<xref ref-type="fig" rid="F1">Fig. 1</xref>), embolus well visible in ventral, pro- and retrolateral views.
                    </p><p>Epigyne as in <xref ref-type="fig" rid="F2">Figs 6–10</xref>. Epigyne is weakly sclerotized and has no distinct margins. It is also lighter than other parts of the abdomen. Therefore, the adult female could ea<!--PageBreak-->sily be mistaken for a juvenile specimen. Vulva complicated, with relatively small round receptacula in the anterior part, long insemination ducts forming at least seven coils and strongly sclerotized fertilization ducts.
                    </p></tp:treatment-sec><tp:treatment-sec sec-type="Comments"><title>Comments.</title><p>The specimens examined are slightly smaller than the specimen measured by <xref ref-type="bibr" rid="B1">Fet (1986)</xref>: 3.75/5.0 total length, 1.75/2.0 long, 1.38/1.0 wide. It seems that the width of the female carapace was measured incorrectly in the original description. None of <tp:taxon-name>Titanoecidae</tp:taxon-name> have the carapace twice as long as it is wide. Although the type series of this species is fairly large, variation in size was not mentioned by <xref ref-type="bibr" rid="B1">Fet (1986)</xref>.
                    </p><p>This species has exceptionally long insemination ducts compared to other species in this family. They appear to correspond to the very long embolus in the male. Insemination ducts in <italic><tp:taxon-name>Titanoeca lehtineni</tp:taxon-name></italic> are longer than in <italic><tp:taxon-name>Nurscia sequerai</tp:taxon-name></italic> (Simon, 1892) (cf. fig. 6  <!--PageBreak-->in <xref ref-type="bibr" rid="B2">Hubert 1966</xref>). <italic><tp:taxon-name>Titanoeca lehtineni</tp:taxon-name></italic> also has an unusual position of the receptacula in the anterior part of epigyne, far from epigastric furrow.
                    </p></tp:treatment-sec><tp:treatment-sec sec-type="Distribution"><title>Distribution.</title><p>So far this species is known from southern and southwestern Turkmenistan and southwest Kazakhstan. Its occurrence in western Uzbekistan and northeastern Iran is highly likely.</p><fig id="F1" position="float" orientation="portrait"><label>Figures 1–5.</label><caption><p>Male of <italic><tp:taxon-name>Titanoeca lehtineni</tp:taxon-name></italic>. <bold>1</bold> palp, ventral <bold>2</bold> palp, retrolateral <bold>3</bold> palp, dorsal <bold>4</bold> habitus, lateral <bold>5</bold> palp, prolateral.</p></caption><graphic xmlns:xlink="http://www.w3.org/1999/xlink" xlink:href="ZooKeys-144-079-g001.jpg" position="float" orientation="portrait" xlink:type="simple"/></fig><fig id="F2" position="float" orientation="portrait"><label>Figures 6–10.</label><caption><p>Epigyne of <italic><tp:taxon-name>Titanoeca lehtineni</tp:taxon-name></italic>.<bold> 6, 9</bold> ventral view <bold>7, 10</bold> dorsal view <bold>8</bold> caudal view. <bold>6–8, 10</bold> after maceration. Left receptaculum was broken during maceration.</p></caption><graphic xmlns:xlink="http://www.w3.org/1999/xlink" xlink:href="ZooKeys-144-079-g002.jpg" position="float" orientation="portrait" xlink:type="simple"/></fig><table-wrap position="float" orientation="portrait" id="T1"><label>Table 1.</label><caption><p>Length of leg segments in male and female (♂/♀)</p></caption><table><tbody><tr><td rowspan="1" colspan="1"/><td rowspan="1" colspan="1">Femur
                                    </td><td rowspan="1" colspan="1">Patella
                                    </td><td rowspan="1" colspan="1">Tibia
                                    </td><td rowspan="1" colspan="1">Metatarsus
                                    </td><td rowspan="1" colspan="1">Tarsus
                                    </td><td rowspan="1" colspan="1">Total
                                    </td></tr><tr><td rowspan="1" colspan="1">I</td><td rowspan="1" colspan="1">1.35/1.33</td><td rowspan="1" colspan="1">0.52/0.60</td><td rowspan="1" colspan="1">1.17/0.95</td><td rowspan="1" colspan="1">1.05/0.90</td><td rowspan="1" colspan="1">0.58/0.55</td><td rowspan="1" colspan="1">4.67/4.33</td></tr><tr><td rowspan="1" colspan="1">II</td><td rowspan="1" colspan="1">1.13/1.13</td><td rowspan="1" colspan="1">0.43/0.50</td><td rowspan="1" colspan="1">0.83/0.75</td><td rowspan="1" colspan="1">0.85/0.75</td><td rowspan="1" colspan="1">0.50/0.50</td><td rowspan="1" colspan="1">3.74/3.63</td></tr><tr><td rowspan="1" colspan="1">III</td><td rowspan="1" colspan="1">0.97/1.05</td><td rowspan="1" colspan="1">0.38/0.45</td><td rowspan="1" colspan="1">0.70/0.65</td><td rowspan="1" colspan="1">0.73/0.76</td><td rowspan="1" colspan="1">0.48/0.40</td><td rowspan="1" colspan="1">3.26/3.31</td></tr><tr><td rowspan="1" colspan="1">IV</td><td rowspan="1" colspan="1">1.17/1.25</td><td rowspan="1" colspan="1">0.43/0.53</td><td rowspan="1" colspan="1">0.97/1.0</td><td rowspan="1" colspan="1">0.88/0.87</td><td rowspan="1" colspan="1">0.45/0.43</td><td rowspan="1" colspan="1">3.90/4.08</td></tr></tbody></table></table-wrap></tp:treatment-sec><ref-list><ref id="B1"><mixed-citation xmlns:xlink="http://www.w3.org/1999/xlink" xlink:type="simple"><person-group><name name-style="western"><surname>Fet</surname><given-names>VY</given-names></name></person-group> (<year>1986</year>)<source> Materials on the spider fauna (Aranei) of Turkmenistan. 4. New species <italic>Titanoeca lehtineni</italic> Fet, n. sp. (Titanoecidae). Izvestia Akademii Nauk turkmenskoi SSR, Seria biologicheskikh Nauk 1986(6): 65. </source>[in Russian]</mixed-citation></ref><ref id="B2"><mixed-citation xmlns:xlink="http://www.w3.org/1999/xlink" xlink:type="simple"><person-group><name name-style="western"><surname>Hubert</surname><given-names>M</given-names></name></person-group> (<year>1966</year>)<article-title> Remarques sur quelques espèces d’araignées appartenant au genre <italic>Titanoeca</italic> Thorell, 1870.</article-title><source>Bulletin du Muséum national d’Histoire naturelle<italic>, </italic>Paris</source><volume>38</volume> (<issue>3</issue>): <fpage>238</fpage>-<lpage>246</lpage>.</mixed-citation></ref></ref-list></tp:taxon-treatment>
